# Supplementary material for: Population genomic analysis reveals geographic structure and climatic diversification for Macrophomina phaseolina isolated from soybean and dry bean across the United States, Puerto Rico, and Colombia
Source: Front Genet. 2023 Jun 7;14:1103969. doi: 10.3389/fgene.2023.1103969 (PMC10282554; doi:10.3389/fgene.2023.1103969)
Supplement: Supplementary file 1 [file Presentation1.zip]

Archive with 2 entries (2 files):
- Suppl. Figures.DOCX
- Suppl. Tables.XLSX
