# Supplementary material for: Population genomic analysis reveals geographic structure and climatic diversification for Macrophomina phaseolina isolated from soybean and dry bean across the United States, Puerto Rico, and Colombia
Source: Front Genet. 2023 Jun 7;14:1103969. doi: 10.3389/fgene.2023.1103969 (PMC10282554; doi:10.3389/fgene.2023.1103969)
Supplement: Supplementary file 1 [file Presentation1.zip › Suppl. Tables.XLSX]

## Sheet: TableS1_Mp_isolates
	Supplementary Table S1. Macrophomina phaseolina isolates used in this study. Source indicates the individuals that originally collected the isolates.
	Isolate ID	Longitude	Latitude	Region	Country	State / Department	Host	Municipality	Genetic Cluster	Collection Year	Source	NCBI SRA accession number
	CR_Red_1	-95.304	44.243	East North Central	US	MN	Soybean	Lamberton, MN	US2	missing	Dean Malvick, University of Minnesota	SAMN34106355
	CR_Red_2B	-95.304	44.243	East North Central	US	MN	Soybean	Lamberton, MN	US2	missing	Dean Malvick, University of Minnesota	SAMN34106356
	CR_Red_3	-95.304	44.243	East North Central	US	MN	Soybean	Lamberton, MN	US2	missing	Dean Malvick, University of Minnesota	SAMN34106357
	Dm13	-88.99	43.707	East North Central	US	WI	Soybean	Markesan, WI	US1A	missing	Teresa Hughes, Bayer Crop Science. Obtained from Kiersten Wise, University of Kentucky	SAMN34106358
	Et12	-88.405	42.785	East North Central	US	WI	Soybean	E. Troy, WI	US1A	missing	Teresa Hughes, Bayer Crop Science. Obtained from Kiersten Wise, University of Kentucky	SAMN34106359
	Et14	-88.405	42.785	East North Central	US	WI	Soybean	E. Troy, WI	US1A	missing	Teresa Hughes, Bayer Crop Science. Obtained from Kiersten Wise, University of Kentucky	SAMN34106360
	Et17	-88.405	42.785	East North Central	US	WI	Soybean	E. Troy, WI	US2	missing	Teresa Hughes, Bayer Crop Science. Obtained from Kiersten Wise, University of Kentucky	SAMN34106361
	Et18	-88.405	42.785	East North Central	US	WI	Soybean	E. Troy, WI	US1A	missing	Teresa Hughes, Bayer Crop Science. Obtained from Kiersten Wise, University of Kentucky	SAMN34106362
	Et8	-88.405	42.785	East North Central	US	WI	Soybean	E. Troy, WI	US1A	missing	Teresa Hughes, Bayer Crop Science. Obtained from Kiersten Wise, University of Kentucky	SAMN34106363
	IN12_4	-85.761	41.509	Central	US	IN	Soybean	Benton, IN	US1A	missing	Purdue University Plant and Pest Diagnostic Laboratory. Obtained from Kiersten Wise, University of Kentucky	SAMN34106364
	IN12_8_3	-85.417	41.642	Central	US	IN	Soybean	Lagrange, IN	US1A	missing	Purdue University Plant and Pest Diagnostic Laboratory. Obtained from Kiersten Wise, University of Kentucky	SAMN34106365
	IN12_9_4	-87.48	39.851	Central	US	IN	Soybean	Vermillion, IN	NA	missing	Purdue University Plant and Pest Diagnostic Laboratory. Obtained from Kiersten Wise, University of Kentucky	SAMN34106366
	IN12_9_6	-87.48	39.851	Central	US	IN	Soybean	Vermillion, IN	US1A	missing	Purdue University Plant and Pest Diagnostic Laboratory. Obtained from Kiersten Wise, University of Kentucky	SAMN34106367
	IN12_PO_3	-87.894	38.002	Central	US	IN	Soybean	Posey, IN	US1A	missing	Purdue University Plant and Pest Diagnostic Laboratory. Obtained from Kiersten Wise, University of Kentucky	SAMN34106368
	M11_12	-120.434	34.951	West	US	CA	Strawberry	Santa Barbara, CA	COLPR2	2011	Frank Martin, USDA-ARS, Salinas, CA	SAMN34106369
	M13_26	-121.612	36.674	West	US	CA	Strawberry	Monterey, CA	COLPR2	2013	Frank Martin, USDA-ARS, Salinas, CA	SAMN34106370
	M16_1	-83.963	43.647	East North Central	US	MI	Dry bean	Kawkawlin, MI	US1A	2016	Martin Chilvers, Michigan State University	SAMN34106371
	MISO171_1	-84.973	42.946	East North Central	US	MI	Soybean	Lyons, MI	US1A	2017	Martin Chilvers, Michigan State University	SAMN34106372
	MISO171_2	-84.973	42.946	East North Central	US	MI	Soybean	Lyons, MI	US1A	2017	Martin Chilvers, Michigan State University	SAMN34106373
	MISO171_3	-84.973	42.946	East North Central	US	MI	Soybean	Lyons, MI	US1A	2017	Martin Chilvers, Michigan State University	SAMN34106374
	MISO171_4	-84.973	42.946	East North Central	US	MI	Soybean	Lyons, MI	US1A	2017	Martin Chilvers, Michigan State University	SAMN34106375
	MISO171_5	-84.973	42.946	East North Central	US	MI	Soybean	Lyons, MI	US1A	2017	Martin Chilvers, Michigan State University	SAMN34106376
	MISO171_7	-84.973	42.946	East North Central	US	MI	Soybean	Lyons, MI	US1A	2017	Martin Chilvers, Michigan State University	SAMN34106377
	MISO171_8	-84.973	42.946	East North Central	US	MI	Soybean	Lyons, MI	US1A	2017	Martin Chilvers, Michigan State University	SAMN34106378
	MI_SF_10_16	-84.72	42.881	East North Central	US	MI	Soybean	Westphalia, MI	US1A	2011	Martin Chilvers, Michigan State University	SAMN34106379
	MI_SF_1_36	-86.562	41.828	East North Central	US	MI	Soybean	Galien, MI	US1A	2011	Martin Chilvers, Michigan State University	SAMN34106380
	MI_SF_2_16	-85.836	42.624	East North Central	US	MI	Soybean	Allegan County, MI	US1A	2011	Martin Chilvers, Michigan State University	SAMN34106381
	MI_SF_9_8	-84.72	42.881	East North Central	US	MI	Soybean	Westphalia, MI	US1A	2011	Martin Chilvers, Michigan State University	SAMN34106382
	MP144	-84.27	37.839	Central	US	KY	Soybean	Unknown	US2	missing	Richard Baird, Mississippi State University. Obtained from Kiersten Wise, University of Kentucky	SAMN34106383
	MP220	-86.58	35.517	Central	US	TN	Soybean	Unknown	US1A	missing	Richard Baird, Mississippi State University. Obtained from Kiersten Wise, University of Kentucky	SAMN34106384
	MP223	-99.902	31.969	South	US	TX	Soybean	Unknown	US2	missing	Richard Baird, Mississippi State University. Obtained from Kiersten Wise, University of Kentucky	SAMN34106385
	MP249	-82.9	32.166	Southeast	US	GA	Soybean	Unknown	US2	missing	Richard Baird, Mississippi State University. Obtained from Kiersten Wise, University of Kentucky	SAMN34106386
	MP250	-82.9	32.166	Southeast	US	GA	Soybean	Unknown	US2	missing	Richard Baird, Mississippi State University. Obtained from Kiersten Wise, University of Kentucky	SAMN34106387
	MP258	-81.164	33.836	Southeast	US	SC	Soybean	Unknown	US1B	missing	Richard Baird, Mississippi State University. Obtained from Kiersten Wise, University of Kentucky	SAMN34106388
	M_15_10	-84.339	43.511	East North Central	US	MI	Dry bean	Merrill, MI	US1A	2015	Martin Chilvers, Michigan State University	SAMN34106389
	M_15_11	-84.339	43.511	East North Central	US	MI	Dry bean	Merrill, MI	US1A	2015	Martin Chilvers, Michigan State University	SAMN34106390
	M_15_12	-83.061	43.75	East North Central	US	MI	Dry bean	Bad Axe, MI	US1A	2015	Martin Chilvers, Michigan State University	SAMN34106391
	M_15_13	-83.059	43.75	East North Central	US	MI	Dry bean	Bad Axe, MI	US1A	2015	Martin Chilvers, Michigan State University	SAMN34106392
	M_15_14	-83.061	43.75	East North Central	US	MI	Dry bean	Bad Axe, MI	US1A	2015	Martin Chilvers, Michigan State University	SAMN34106393
	M_15_1	-84.419	43.451	East North Central	US	MI	Dry bean	Wheeler, MI	US1A	2015	Martin Chilvers, Michigan State University	SAMN34106394
	M_15_2	-84.343	43.525	East North Central	US	MI	Dry bean	Merrill, MI	US1A	2015	Martin Chilvers, Michigan State University	SAMN34106395
	M_15_3	-84.343	43.525	East North Central	US	MI	Dry bean	Merrill, MI	US1A	2015	Martin Chilvers, Michigan State University	SAMN34106396
	M_15_4	-84.343	43.525	East North Central	US	MI	Dry bean	Merrill, MI	US2	2015	Martin Chilvers, Michigan State University	SAMN34106397
	M_15_5	-84.343	43.525	East North Central	US	MI	Dry bean	Merrill, MI	US1A	2015	Martin Chilvers, Michigan State University	SAMN34106398
	M_15_6	-84.342	43.525	East North Central	US	MI	Dry bean	Merrill, MI	US1A	2015	Martin Chilvers, Michigan State University	SAMN34106399
	M_15_7	-84.342	43.525	East North Central	US	MI	Dry bean	Merrill, MI	US1A	2015	Martin Chilvers, Michigan State University	SAMN34106400
	M_15_8	-84.342	43.525	East North Central	US	MI	Dry bean	Merrill, MI	US1A	2015	Martin Chilvers, Michigan State University	SAMN34106401
	M_15_9	-84.339	43.511	East North Central	US	MI	Dry bean	Merrill, MI	US1A	2015	Martin Chilvers, Michigan State University	SAMN34106402
	Md10	-90.443	43.185	East North Central	US	WI	Soybean	Muscoda, WI	US1A	missing	Teresa Hughes, Bayer Crop Science. Obtained from Kiersten Wise, University of Kentucky	SAMN34106403
	Md3	-90.443	43.185	East North Central	US	WI	Soybean	Muscoda, WI	US1A	missing	Teresa Hughes, Bayer Crop Science. Obtained from Kiersten Wise, University of Kentucky	SAMN34106404
	Md5	-90.443	43.185	East North Central	US	WI	Soybean	Muscoda, WI	US1A	missing	Teresa Hughes, Bayer Crop Science. Obtained from Kiersten Wise, University of Kentucky	SAMN34106405
	Md6	-90.443	43.185	East North Central	US	WI	Soybean	Muscoda, WI	US1A	missing	Teresa Hughes, Bayer Crop Science. Obtained from Kiersten Wise, University of Kentucky	SAMN34106406
	Md7	-90.443	43.185	East North Central	US	WI	Soybean	Muscoda, WI	US1A	missing	Teresa Hughes, Bayer Crop Science. Obtained from Kiersten Wise, University of Kentucky	SAMN34106407
	MpSDSU	-96.801	44.438	West North Central	US	SD	Ethiopian mustard	Brookings County, SD	US2	missing	Febina Mathew, North Dakota State University	SAMN34106408
	Mph_21	-76.312	3.892	Colombia	COL	VAC	Dry bean	Buga, VAC	COLPR2	2010	Gloria Mosquera, International Center for Tropical Agriculture	SAMN34106409
	Mph_22	-76.312	3.892	Colombia	COL	VAC	Dry bean	Buga, VAC	US1B	2010	Gloria Mosquera, International Center for Tropical Agriculture	SAMN34106410
	Mph_23	-76.312	3.892	Colombia	COL	VAC	Dry bean	Buga, VAC	US1B	2010	Gloria Mosquera, International Center for Tropical Agriculture	SAMN34106411
	Mph_24	-76.485	3.012	Colombia	COL	CAU	Dry bean	Santander de Quilichao, CAU	COLPR1	2010	Gloria Mosquera, International Center for Tropical Agriculture	SAMN34106412
	Mph_27	-76.355	3.503	Colombia	COL	VAC	Dry bean	Palmira, VAC	COLPR1	2010	Gloria Mosquera, International Center for Tropical Agriculture	SAMN34106413
	Mph_28	-76.355	3.503	Colombia	COL	VAC	Dry bean	Palmira, VAC	COLPR2	2010	Gloria Mosquera, International Center for Tropical Agriculture	SAMN34106414
	Mph_35	-76.355	3.503	Colombia	COL	VAC	Dry bean	Palmira, VAC	COLPR2	2010	Gloria Mosquera, International Center for Tropical Agriculture	SAMN34106415
	Mph_38	-76.355	3.503	Colombia	COL	VAC	Dry bean	Palmira, VAC	COLPR1	2010	Gloria Mosquera, International Center for Tropical Agriculture	SAMN34106416
	Mph_39	-76.355	3.503	Colombia	COL	VAC	Dry bean	Palmira, VAC	COLPR1	2010	Gloria Mosquera, International Center for Tropical Agriculture	SAMN34106417
	Mph_40	-76.355	3.503	Colombia	COL	VAC	Dry bean	Palmira, VAC	NA	2010	Gloria Mosquera, International Center for Tropical Agriculture	SAMN34106418
	Mph_45	-76.485	3.012	Colombia	COL	CAU	Dry bean	Santander de Quilichao, CAU	COLPR1	2012	Gloria Mosquera, International Center for Tropical Agriculture	SAMN34106419
	Mph_46	-76.485	3.012	Colombia	COL	CAU	Dry bean	Santander de Quilichao, CAU	COLPR1	2012	Gloria Mosquera, International Center for Tropical Agriculture	SAMN34106420
	Mph_48	-76.485	3.012	Colombia	COL	CAU	Dry bean	Santander de Quilichao, CAU	COLPR1	2013	Gloria Mosquera, International Center for Tropical Agriculture	SAMN34106421
	Mph_49	-76.485	3.012	Colombia	COL	CAU	Dry bean	Santander de Quilichao, CAU	US1A	2013	Gloria Mosquera, International Center for Tropical Agriculture	SAMN34106422
	Mph_50	-74.905	4.965	Colombia	COL	TOL	Dry bean	Armero, TOL	COLPR1	2013	Gloria Mosquera, International Center for Tropical Agriculture	SAMN34106423
	Mph_52	-74.224	10.727	Colombia	COL	MAG	Dry bean	Corpoica, MAG	COLPR1	2014	Gloria Mosquera, International Center for Tropical Agriculture	SAMN34106424
	Mph_53	-74.224	10.727	Colombia	COL	MAG	Dry bean	Corpoica, MAG	COLPR1	2014	Gloria Mosquera, International Center for Tropical Agriculture	SAMN34106425
	Mph_54	-74.224	10.727	Colombia	COL	MAG	Dry bean	Corpoica, MAG	COLPR2	2014	Gloria Mosquera, International Center for Tropical Agriculture	SAMN34106426
	Mph_56	-74.224	10.727	Colombia	COL	MAG	Dry bean	Corpoica, MAG	COLPR2	2014	Gloria Mosquera, International Center for Tropical Agriculture	SAMN34106427
	Mph_5	-76.485	3.012	Colombia	COL	CAU	Dry bean	Santander de Quilichao, CAU	COLPR1	2002	Gloria Mosquera, International Center for Tropical Agriculture	SAMN34106428
	SAG5_4	-84.313	43.348	East North Central	US	MI	Soybean	Saginaw County, MI	US1A	2012	Martin Chilvers, Michigan State University	SAMN34106429
	TN262	-86.58	35.517	Central	US	TN	Soybean	Unknown	US1A	missing	Alemu Mengistu, USDA, Jackson, TN. Obtained from Kiersten Wise, University of Kentucky	SAMN34106430
	TN270	-90.932	33.424	South	US	MS	Soybean	Unknown	US1B	missing	Alemu Mengistu, USDA, Jackson, TN. Obtained from Kiersten Wise, University of Kentucky	SAMN34106431
	TN279	-88.846	35.622	Central	US	TN	Soybean	Jackson, TN	US1A	missing	Alemu Mengistu, USDA, Jackson, TN. Obtained from Kiersten Wise, University of Kentucky	SAMN34106432
	TN280	-84.27	37.839	Central	US	KY	Soybean	Unknown	US1A	missing	Alemu Mengistu, USDA, Jackson, TN. Obtained from Kiersten Wise, University of Kentucky	SAMN34106433
	TN380	-90.932	33.424	South	US	MS	Soybean	Stoneville, Mississippi	US1B	missing	Alemu Mengistu, USDA, Jackson, TN. Obtained from Kiersten Wise, University of Kentucky	SAMN34106434
	TN4	-88.846	35.622	Central	US	TN	Soybean	Jackson, Tennessee	US1A	missing	Alemu Mengistu, USDA, Jackson, TN. Obtained from Kiersten Wise, University of Kentucky	SAMN34106435
	TN501	-91.962	30.984	South	US	LA	Soybean	Unknown	COLPR2	missing	Alemu Mengistu, USDA, Jackson, TN. Obtained from Kiersten Wise, University of Kentucky	SAMN34106436
	TN550	-99.902	31.969	South	US	TX	Soybean	Unknown	US2	missing	Alemu Mengistu, USDA, Jackson, TN. Obtained from Kiersten Wise, University of Kentucky	SAMN34106437
	TN5	-89.862	35.418	Central	US	TN	Soybean	Ames, TN	US1A	missing	Alemu Mengistu, USDA, Jackson, TN. Obtained from Kiersten Wise, University of Kentucky	SAMN34106438
	UPR_Mph_ISA2	-67.056	18.462	Puerto Rico	PR	ISA	Dry bean	Isabela, PR	COLPR1	missing	Consuelo Estevez De Jensen, University of Puerto Rico	SAMN34106439
	UPR_Mph_ISA3	-67.056	18.462	Puerto Rico	PR	ISA	Dry bean	Isabela, PR	COLPR2	missing	Consuelo Estevez De Jensen, University of Puerto Rico	SAMN34106440
	UPR_Mph_JD1	-66.518	18.019	Puerto Rico	PR	JD	Dry bean	Juana Diaz, PR	COLPR1	missing	Consuelo Estevez De Jensen, University of Puerto Rico	SAMN34106441
	UPR_Mph_JD2	-66.518	18.019	Puerto Rico	PR	JD	Dry bean	Juana Diaz, PR	COLPR1	missing	Consuelo Estevez De Jensen, University of Puerto Rico	SAMN34106442
	UPR_Mph_JD3	-66.518	18.019	Puerto Rico	PR	JD	Dry bean	Juana Diaz, PR	COLPR1	missing	Consuelo Estevez De Jensen, University of Puerto Rico	SAMN34106443
	W12_6	-85.999	42.671	East North Central	US	MI	Soybean	Hamilton, MI	US2	2012	Martin Chilvers, Michigan State University	SAMN34106444
	W23	-84.847	43.001	East North Central	US	MI	Soybean	Pewamo, MI	US1A	2012	Martin Chilvers, Michigan State University	SAMN34106445
	W25	-85.999	42.671	East North Central	US	MI	Soybean	Hamilton, MI	US2	2012	Martin Chilvers, Michigan State University	SAMN34106446
	W3_5	-85.999	42.671	East North Central	US	MI	Soybean	Hamilton, MI	US2	2012	Martin Chilvers, Michigan State University	SAMN34106447
	W_MISO2_3_6	-86.1	42.7	East North Central	US	MI	Soybean	Hamilton, MI	US1A	2012	Martin Chilvers, Michigan State University	SAMN34106448
	W_MISO2_4_10	-85.1	42.9	East North Central	US	MI	Soybean	Berlin, MI	US1A	2012	Martin Chilvers, Michigan State University	SAMN34106449

## Sheet: TableS2_AMOVA
	Supplementary Table S2. Hierarchical analysis of molecular variance (AMOVA), partitioning total genetic variance into the following components: between clades, between genetic clusters and within genetic clusters. Clone corrected values are shown. Most of the variance was associated with differences between clades and between genetic clusters
	Source of variation	Variation (%)	p-value	Phi Φ
	Between clades (US and COLPR)	46.59	0.001	0.89
	Between genetic clusters (US-1A, US-1B, US-2), (COLPR-1, COLPR-2) within clade	42.41	0.001	0.79
	Within genetic clusters	10.99	0.001	0.46

## Sheet: TableS3_country_rar5
	Supplementary Table S3. Summary statistics for genetic diversity of Macrophomina phaseolina by country. N is number of isolates (sample size); MLG is number of observed multilocus genotypes; eMLG is the number of expected MLG at a sample size of 5 based on rarefaction. MLL is number of observed multilocus lineages by population using a bitwise cutoff distance of 0.0001; CF is clonal fraction (1 -…
	Country	N	Gene diversity (He)	﻿Median pairwise genetic distance	MLG	eMLG	MLL	eMLL	CF	H*	G*	lambda*	E5*
	US	70	0.104	0.096	54	4.85	21	3.83	0.7	1.27	3.54	0.69	0.921
	Colombia	20	0.263	0.355	20	5	12	4.54	0.4	1.47	4.3	0.758	0.966
	Puerto Rico	5	0.163	0.101	5	5	4	4	0.2	1.33	3.57	0.72	0.922

## Sheet: TableS4_RDAcond_ld_3sd_49SNPs
	Supplementary Table S4. Top 49 candidate SNPs along the first three RDA axes, after accounting for neutral population structure using the LD-filtered set of 11,421 SNPs
	RDA axis	SNP position	RDA loading	Climate variable	Correlation	SnpEff SNP category	SnpEff predicted effect	SnpEff annotation locus	SnpEff distance from locus (bp)
	1	scaffold_13_111451	-0.067676	TSsd	0.901433	upstream_gene_variant	MODIFIER	STOP_CODON_scaffold_13_108299_108301	3150
	1	scaffold_44_156076	-0.0684891	TSsd	0.890808	upstream_gene_variant	MODIFIER	STOP_CODON_scaffold_44_152100_152102	3974
	1	scaffold_3_1825169	0.0698327	TSsd	0.624926	missense_variant	MODERATE	CDS_scaffold_3_1824442_1825656	0
	1	scaffold_3_1762959	-0.0647936	TSsd	0.616717	upstream_gene_variant	MODIFIER	START_CODON_scaffold_3_1764065_1764067	1106
	1	scaffold_6_1672095	-0.073615	TSsd	0.607847	upstream_gene_variant	MODIFIER	START_CODON_scaffold_6_1672850_1672852	755
	1	scaffold_13_484791	-0.0644184	TSsd	0.585851	upstream_gene_variant	MODIFIER	START_CODON_scaffold_13_485354_485356	563
	1	scaffold_1_2854576	-0.0703875	TSsd	0.560445	synonymous_variant	LOW	CDS_scaffold_1_2854387_2854822	0
	1	scaffold_59_25310	-0.0660606	TSsd	0.509778	synonymous_variant	LOW	CDS_scaffold_59_24795_25349	0
	1	scaffold_22_420202	-0.0630428	TSsd	0.497571	upstream_gene_variant	MODIFIER	CDS_scaffold_22_414871_415310	4892
	1	scaffold_48_217394	-0.0708283	TSsd	0.449678	upstream_gene_variant	MODIFIER	CDS_scaffold_48_212041_212424	4970
	1	scaffold_3_91936	0.071735	TSsd	0.389429	upstream_gene_variant	MODIFIER	START_CODON_scaffold_3_93112_93114	1176
	1	scaffold_6_1470614	0.0656939	TSsd	0.369985	intergenic_region	MODIFIER	CDS_scaffold_6_1456157_1456265-START_CODON_scaffold_6_1482586_1482588	0
	1	scaffold_2_1936912	0.0713598	TSsd	0.347783	upstream_gene_variant	MODIFIER	STOP_CODON_scaffold_2_1936467_1936469	443
	1	scaffold_42_203393	0.0730222	mTwq	0.294785	synonymous_variant	LOW	CDS_scaffold_42_203293_204316	0
	1	scaffold_41_309748	0.0653856	mTwq	0.293563	downstream_gene_variant	MODIFIER	CDS_scaffold_41_303593_304907	4841
	2	scaffold_1_1608893	-0.0607246	TSsd	0.798949	synonymous_variant	LOW	CDS_scaffold_1_1608703_1612256	0
	2	scaffold_87_2593	-0.0862402	TSsd	0.770147	upstream_gene_variant	MODIFIER	START_CODON_scaffold_87_3569_3571	976
	2	scaffold_58_78470	0.0640943	TSsd	0.690277	synonymous_variant	LOW	CDS_scaffold_58_78407_78835	0
	2	scaffold_12_462369	-0.0634095	PScv	0.687617	upstream_gene_variant	MODIFIER	STOP_CODON_scaffold_12_460099_460101	2268
	2	scaffold_25_125545	-0.0634095	PScv	0.687617	upstream_gene_variant	MODIFIER	STOP_CODON_scaffold_25_121760_121762	3783
	2	scaffold_29_158130	-0.0634095	PScv	0.687617	synonymous_variant	LOW	CDS_scaffold_29_157893_158372	0
	2	scaffold_71_166465	-0.0634095	PScv	0.687617	upstream_gene_variant	MODIFIER	CDS_scaffold_71_159528_161501	4964
	2	scaffold_87_1928	-0.0634095	PScv	0.687617	upstream_gene_variant	MODIFIER	START_CODON_scaffold_87_3569_3571	1641
	2	scaffold_2_523738	0.0617664	PScv	0.60485	upstream_gene_variant	MODIFIER	CDS_scaffold_2_518495_519535	4203
	2	scaffold_21_52404	-0.0617664	PScv	0.60485	upstream_gene_variant	MODIFIER	START_CODON_scaffold_21_53157_53159	753
	2	scaffold_28_275982	-0.0617664	PScv	0.60485	upstream_gene_variant	MODIFIER	STOP_CODON_scaffold_28_272569_272571	3411
	2	scaffold_9_654713	-0.0617625	PScv	0.585368	upstream_gene_variant	MODIFIER	STOP_CODON_scaffold_9_649861_649863	4850
	2	scaffold_19_550360	0.0611326	TSsd	0.583193	upstream_gene_variant	MODIFIER	START_CODON_scaffold_19_551212_551214	852
	2	scaffold_1_3049711	0.0628222	PScv	0.543508	missense_variant	MODERATE	CDS_scaffold_1_3048856_3052181	0
	2	scaffold_54_150712	-0.0643587	TSsd	0.471794	synonymous_variant	LOW	CDS_scaffold_54_150535_151353	0
	2	scaffold_27_176390	-0.0596895	TSsd	0.420755	synonymous_variant	LOW	CDS_scaffold_27_175960_176666	0
	2	scaffold_23_382823	-0.0596556	TSsd	0.409111	upstream_gene_variant	MODIFIER	CDS_scaffold_23_375724_378157	4666
	2	scaffold_6_1522882	-0.074269	PScv	0.37578	upstream_gene_variant	MODIFIER	CDS_scaffold_6_1517175_1517921	4961
	2	scaffold_13_208687	-0.0590304	mTwq	0.340475	synonymous_variant	LOW	CDS_scaffold_13_208376_209227	0
	2	scaffold_10_615323	-0.0638268	PScv	0.333857	synonymous_variant	LOW	CDS_scaffold_10_615173_617203	0
	2	scaffold_22_158097	-0.0665296	PScv	0.327665	upstream_gene_variant	MODIFIER	STOP_CODON_scaffold_22_153686_153688	4409
	3	scaffold_1_1378025	0.0553345	TSsd	0.688532	synonymous_variant	LOW	CDS_scaffold_1_1377723_1378766	0
	3	scaffold_10_479849	-0.0440568	TSsd	0.677588	upstream_gene_variant	MODIFIER	START_CODON_scaffold_10_483512_483514	3663
	3	scaffold_23_382747	0.0452086	PScv	0.657845	upstream_gene_variant	MODIFIER	CDS_scaffold_23_375724_378157	4590
	3	scaffold_19_550409	-0.0481393	TSsd	0.609592	upstream_gene_variant	MODIFIER	START_CODON_scaffold_19_551212_551214	803
	3	scaffold_22_499377	0.0474989	TSsd	0.607688	downstream_gene_variant	MODIFIER	CDS_scaffold_22_494417_495021	4356
	3	scaffold_1_3035852	0.0473507	PScv	0.478305	upstream_gene_variant	MODIFIER	CDS_scaffold_1_3030823_3031518	4334
	3	scaffold_22_439131	0.0450818	TSsd	0.455561	missense_variant	MODERATE	CDS_scaffold_22_438958_440858	0
	3	scaffold_2_1080524	0.0454044	TSsd	0.425158	upstream_gene_variant	MODIFIER	CDS_scaffold_2_1075512_1076051	4473
	3	scaffold_23_480413	0.0459096	Pwq	0.424677	upstream_gene_variant	MODIFIER	CDS_scaffold_23_475068_476090	4323
	3	scaffold_42_240411	-0.0499847	TSsd	0.385355	synonymous_variant	LOW	CDS_scaffold_42_240295_240429	0
	3	scaffold_29_245703	0.0494198	TSsd	0.38529	upstream_gene_variant	MODIFIER	CDS_scaffold_29_240677_241789	3914
	3	scaffold_7_1460003	-0.0511641	TSsd	0.365263	synonymous_variant	LOW	CDS_scaffold_7_1459542_1460852	0
	3	scaffold_7_1459970	-0.0459915	TSsd	0.303287	synonymous_variant	LOW	CDS_scaffold_7_1459542_1460852	0

## Sheet: TableS5_RDAcond_nold_4sd_75SNPs
	Supplementary Table S5. Top 75 candidate SNPs along the first three RDA axes, after accounting for neutral population structure using the the full set of 76,981 SNPs
	RDA axis	SNP position	RDA loading	Climate variable	Correlation	SnpEff SNP category	SnpEff predicted effect	SnpEff annotation locus	SnpEff distance from locus (bp)
	1	scaffold_13_111451	-0.0450444	TSsd	0.901433	upstream_gene_variant	MODIFIER	STOP_CODON_scaffold_13_108299_108301	3150
	1	scaffold_44_156076	-0.0443922	TSsd	0.890808	upstream_gene_variant	MODIFIER	STOP_CODON_scaffold_44_152100_152102	3974
	1	scaffold_10_1141677	-0.0442813	TSsd	0.837857	upstream_gene_variant	MODIFIER	CDS_scaffold_10_1136664_1136859	4818
	1	scaffold_16_102210	-0.0442813	TSsd	0.837857	synonymous_variant	LOW	CDS_scaffold_16_101948_102440	0
	1	scaffold_4_1410133	-0.0442813	TSsd	0.837857	upstream_gene_variant	MODIFIER	STOP_CODON_scaffold_4_1407455_1407457	2676
	1	scaffold_4_1410339	-0.0442813	TSsd	0.837857	upstream_gene_variant	MODIFIER	STOP_CODON_scaffold_4_1407455_1407457	2882
	1	scaffold_4_1410344	-0.0442813	TSsd	0.837857	upstream_gene_variant	MODIFIER	STOP_CODON_scaffold_4_1407455_1407457	2887
	1	scaffold_4_1410417	-0.0442813	TSsd	0.837857	upstream_gene_variant	MODIFIER	STOP_CODON_scaffold_4_1407455_1407457	2960
	1	scaffold_4_1410558	-0.0442813	TSsd	0.837857	upstream_gene_variant	MODIFIER	STOP_CODON_scaffold_4_1407455_1407457	3101
	1	scaffold_4_1410743	-0.0442813	TSsd	0.837857	upstream_gene_variant	MODIFIER	STOP_CODON_scaffold_4_1407455_1407457	3286
	1	scaffold_7_663614	-0.0442813	TSsd	0.837857	upstream_gene_variant	MODIFIER	STOP_CODON_scaffold_7_661303_661305	2309
	1	scaffold_48_217394	-0.0449103	TSsd	0.449678	upstream_gene_variant	MODIFIER	CDS_scaffold_48_212041_212424	4970
	1	scaffold_58_127959	0.04686	TSsd	0.429652	missense_variant	MODERATE	CDS_scaffold_58_127946_128524	0
	1	scaffold_104_79048	0.0466422	TSsd	0.403792	synonymous_variant	LOW	CDS_scaffold_104_78954_79095	0
	1	scaffold_104_79165	0.0466422	TSsd	0.403792	upstream_gene_variant	MODIFIER	CDS_scaffold_104_73200_74703	4462
	1	scaffold_19_649013	-0.0466422	TSsd	0.403792	upstream_gene_variant	MODIFIER	STOP_CODON_scaffold_19_645372_645374	3639
	1	scaffold_36_272346	-0.0466422	TSsd	0.403792	synonymous_variant	LOW	CDS_scaffold_36_269772_272918	0
	1	scaffold_58_127971	0.0466422	TSsd	0.403792	missense_variant	MODERATE	CDS_scaffold_58_127946_128524	0
	1	scaffold_1_2153455	0.0459899	TSsd	0.382515	upstream_gene_variant	MODIFIER	STOP_CODON_scaffold_1_2149297_2149299	4156
	1	scaffold_1_3063445	-0.0459899	TSsd	0.382515	downstream_gene_variant	MODIFIER	START_CODON_scaffold_1_3058748_3058750	4695
	1	scaffold_58_128008	0.0459899	TSsd	0.382515	missense_variant	MODERATE	CDS_scaffold_58_127946_128524	0
	1	scaffold_3_1799971	-0.0447994	TSsd	0.381286	synonymous_variant	LOW	CDS_scaffold_3_1799677_1800392	0
	1	scaffold_3_1801510	-0.0447994	TSsd	0.381286	upstream_gene_variant	MODIFIER	STOP_CODON_scaffold_3_1797900_1797902	3608
	1	scaffold_3_1801567	-0.0447994	TSsd	0.381286	synonymous_variant	LOW	CDS_scaffold_3_1801544_1801752	0
	1	scaffold_42_203393	0.0441279	mTwq	0.294785	synonymous_variant	LOW	CDS_scaffold_42_203293_204316	0
	2	scaffold_87_2593	-0.0487075	TSsd	0.770147	upstream_gene_variant	MODIFIER	START_CODON_scaffold_87_3569_3571	976
	2	scaffold_54_28428	-0.0451232	TSsd	0.725361	downstream_gene_variant	MODIFIER	CDS_scaffold_54_23338_23782	4646
	2	scaffold_12_462369	-0.046365	PScv	0.687617	upstream_gene_variant	MODIFIER	STOP_CODON_scaffold_12_460099_460101	2268
	2	scaffold_12_462379	-0.046365	PScv	0.687617	upstream_gene_variant	MODIFIER	STOP_CODON_scaffold_12_460099_460101	2278
	2	scaffold_25_125545	-0.046365	PScv	0.687617	upstream_gene_variant	MODIFIER	STOP_CODON_scaffold_25_121760_121762	3783
	2	scaffold_29_158130	-0.046365	PScv	0.687617	synonymous_variant	LOW	CDS_scaffold_29_157893_158372	0
	2	scaffold_71_166465	-0.046365	PScv	0.687617	upstream_gene_variant	MODIFIER	CDS_scaffold_71_159528_161501	4964
	2	scaffold_87_1928	-0.046365	PScv	0.687617	upstream_gene_variant	MODIFIER	START_CODON_scaffold_87_3569_3571	1641
	2	scaffold_27_280895	0.0391978	PScv	0.687344	synonymous_variant	LOW	CDS_scaffold_27_280296_281132
	2	scaffold_29_188511	-0.0412715	TSsd	0.673304	downstream_gene_variant	MODIFIER	CDS_scaffold_29_182261_184761	3750
	2	scaffold_9_654682	-0.0412715	TSsd	0.673304	upstream_gene_variant	MODIFIER	STOP_CODON_scaffold_9_649861_649863	4819
	2	scaffold_19_360816	0.0410753	TSsd	0.667415	synonymous_variant	LOW	CDS_scaffold_19_360656_361318	0
	2	scaffold_23_382747	-0.0423428	PScv	0.657845	upstream_gene_variant	MODIFIER	CDS_scaffold_23_375724_378157	4590
	2	scaffold_29_158052	-0.0460816	PScv	0.647412	synonymous_variant	LOW	CDS_scaffold_29_157893_158372	0
	2	scaffold_14_991443	-0.0429224	PScv	0.644728	synonymous_variant	LOW	CDS_scaffold_14_989727_991629	0
	2	scaffold_57_80182	-0.0424069	PScv	0.615358	synonymous_variant	LOW	CDS_scaffold_57_80140_80242	0
	2	scaffold_2_523738	0.0438723	PScv	0.60485	upstream_gene_variant	MODIFIER	CDS_scaffold_2_518495_519535	4203
	2	scaffold_21_52404	-0.0438723	PScv	0.60485	upstream_gene_variant	MODIFIER	START_CODON_scaffold_21_53157_53159	753
	2	scaffold_28_275982	-0.0438723	PScv	0.60485	upstream_gene_variant	MODIFIER	STOP_CODON_scaffold_28_272569_272571	3411
	2	scaffold_62_183467	-0.0393708	PScv	0.590744	missense_variant	MODERATE	CDS_scaffold_62_182889_183615	0
	2	scaffold_62_183468	-0.0393708	PScv	0.590744	missense_variant	MODERATE	CDS_scaffold_62_182889_183615	0
	2	scaffold_13_172698	-0.0404297	PScv	0.587881	upstream_gene_variant	MODIFIER	STOP_CODON_scaffold_13_168216_168218	4480
	2	scaffold_9_654713	-0.0425132	PScv	0.585368	upstream_gene_variant	MODIFIER	STOP_CODON_scaffold_9_649861_649863	4850
	2	scaffold_17_614054	0.0385826	TSsd	0.552243	synonymous_variant	LOW	CDS_scaffold_17_613826_614191	0
	2	scaffold_1_3049711	0.039524	PScv	0.543508	missense_variant	MODERATE	CDS_scaffold_1_3048856_3052181	0
	2	scaffold_72_169626	-0.0392406	PScv	0.535349	upstream_gene_variant	MODIFIER	STOP_CODON_scaffold_72_167171_167173	2453
	2	scaffold_2_198659	0.0396627	TSsd	0.516592	missense_variant	MODERATE	CDS_scaffold_2_198491_198675	0
	2	scaffold_23_382823	-0.0435883	TSsd	0.409111	upstream_gene_variant	MODIFIER	CDS_scaffold_23_375724_378157	4666
	2	scaffold_6_1522882	-0.0471785	PScv	0.37578	upstream_gene_variant	MODIFIER	CDS_scaffold_6_1517175_1517921	4961
	2	scaffold_7_1460003	0.0394524	TSsd	0.365263	synonymous_variant	LOW	CDS_scaffold_7_1459542_1460852	0
	3	scaffold_12_1023368	0.0308396	TSsd	0.774922	synonymous_variant	LOW	CDS_scaffold_12_1023214_1024907	0
	3	scaffold_12_1057197	0.0308396	TSsd	0.774922	downstream_gene_variant	MODIFIER	CDS_scaffold_12_1058753_1059094	1556
	3	scaffold_16_140381	0.0308396	TSsd	0.774922	synonymous_variant	LOW	CDS_scaffold_16_139893_144227	0
	3	scaffold_16_140414	0.0308396	TSsd	0.774922	synonymous_variant	LOW	CDS_scaffold_16_139893_144227	0
	3	scaffold_16_421358	-0.0308396	TSsd	0.774922	upstream_gene_variant	MODIFIER	STOP_CODON_scaffold_16_417163_417165	4193
	3	scaffold_16_421368	-0.0308396	TSsd	0.774922	upstream_gene_variant	MODIFIER	STOP_CODON_scaffold_16_417163_417165	4203
	3	scaffold_58_220314	-0.0308396	TSsd	0.774922	upstream_gene_variant	MODIFIER	START_CODON_scaffold_58_220995_220997	681
	3	scaffold_67_188980	-0.0298314	TSsd	0.745419	synonymous_variant	LOW	CDS_scaffold_67_188284_189448	0
	3	scaffold_19_550409	-0.0300004	TSsd	0.609592	upstream_gene_variant	MODIFIER	START_CODON_scaffold_19_551212_551214	803
	3	scaffold_15_782911	0.0347719	TSsd	0.53572	synonymous_variant	LOW	CDS_scaffold_15_781874_786184	0
	3	scaffold_29_196573	0.0308049	mTwq	0.444536	synonymous_variant	LOW	CDS_scaffold_29_195969_197925	0
	3	scaffold_10_1087855	-0.0316393	TSsd	0.404435	upstream_gene_variant	MODIFIER	STOP_CODON_scaffold_10_1083679_1083681	4174
	3	scaffold_42_225860	0.0314075	mTwq	0.3757	downstream_gene_variant	MODIFIER	START_CODON_scaffold_42_221936_221938	3922
	3	scaffold_42_225871	0.0314075	mTwq	0.3757	downstream_gene_variant	MODIFIER	START_CODON_scaffold_42_221936_221938	3933
	3	scaffold_70_80051	0.0314075	mTwq	0.3757	upstream_gene_variant	MODIFIER	STOP_CODON_scaffold_70_75255_75257	4794
	3	scaffold_58_219039	-0.0319962	mTwq	0.372406	upstream_gene_variant	MODIFIER	START_CODON_scaffold_58_220995_220997	1956
	3	scaffold_23_297720	-0.0309881	mTwq	0.364165	upstream_gene_variant	MODIFIER	CDS_scaffold_23_292112_293048	4672
	3	scaffold_48_217915	0.0350252	mTwq	0.349061	missense_variant	MODERATE	CDS_scaffold_48_217500_218137	0
	3	scaffold_42_225897	0.0340171	mTwq	0.343506	downstream_gene_variant	MODIFIER	START_CODON_scaffold_42_221936_221938	3959
	3	scaffold_1_1537417	-0.0285706	mTwq	0.311559	upstream_gene_variant	MODIFIER	STOP_CODON_scaffold_1_1534130_1534132	3285

## Sheet: TableS6_RDAcond_nold_4sd
	Supplementary Table S6. Candidate SNPs and gene models along the first RDA axis, after accounting for neutral population structure using the full set of 76,981 SNPs
	SNP position	RDA1 loading	Climate variable	Correlation	SNP category	Distance from locus (bp)	Mycocosm gene location	Mycocosm protein ID	InterPro/KOG Desc
	scaffold_13:111451	-0.0450444	TSsd	0.901433	Intergenic	3150	scaffold_13:108068-110230	753275	Ankyrin repeat
	scaffold_44:156076	-0.0443922	TSsd	0.890808	Intergenic	3974	scaffold_44:152589-153590	681752	Uncharacterized conserved protein
	scaffold_10:1141677	-0.0442813	TSsd	0.837857	Intergenic	40	scaffold_10:1140297-1141637	698606	Glycoside hydrolase, family 5
	scaffold_16:102210	-0.0442813	TSsd	0.837857	Synonymous	0	scaffold_16:101708-102507	666336	None
	scaffold_4:1410133	-0.0442813	TSsd	0.837857	Intergenic	2676	scaffold_4:1407052-1409077	767171	None
	scaffold_4:1410339	-0.0442813	TSsd	0.837857	Intergenic	2882	scaffold_4:1407052-1409077	767171	None
	scaffold_4:1410344	-0.0442813	TSsd	0.837857	Intergenic	2887	scaffold_4:1407052-1409077	767171	None
	scaffold_4:1410417	-0.0442813	TSsd	0.837857	Intergenic	2960	scaffold_4:1407052-1409077	767171	None
	scaffold_4:1410558	-0.0442813	TSsd	0.837857	Intergenic	3101	scaffold_4:1407052-1409077	767171	None
	scaffold_4:1410743	-0.0442813	TSsd	0.837857	Intergenic	3286	scaffold_4:1407052-1409077	767171	None
	scaffold_7:663614	-0.0442813	TSsd	0.837857	Intergenic	116	scaffold_7:660987-663498	726238	None
	scaffold_48:217394	-0.0449103	TSsd	0.449678	Intergenic	11	scaffold_48:215027-217383	714043	Flavin-containing monooxygenase
	scaffold_58:127959	0.04686	TSsd	0.429652	Missense	0	scaffold_58:127946-129509	722169	Glycoside hydrolase, family 5
	scaffold_104:79048	0.0466422	TSsd	0.403792	Synonymous	0	scaffold_104:78761-79095	747473	None
	scaffold_104:79165	0.0466422	TSsd	0.403792	Intergenic	4462	scaffold_104:71908-75304	59925	Mg2+ transporter protein, CorA-like
	scaffold_19:649013	-0.0466422	TSsd	0.403792	Intergenic	3639	scaffold_19:645233-646550	787237	Glycoside hydrolase, family 10
	scaffold_36:272346	-0.0466422	TSsd	0.403792	Synonymous	0	scaffold_36:269703-273261	270878	None
	scaffold_58:127971	0.0466422	TSsd	0.403792	Missense	0	scaffold_58:127946-129509	722169	Glycoside hydrolase, family 5
	scaffold_1:2153455	0.0459899	TSsd	0.382515	Intergenic	79	scaffold_1:2152160-2153376	28417	Alpha crystallin/Hsp20 domain
	scaffold_1:3063445	-0.0459899	TSsd	0.382515	Intergenic	377	scaffold_1:3063822-3065544	640605	None
	scaffold_58:128008	0.0459899	TSsd	0.382515	Missense	0	scaffold_58:127946-129509	722169	Glycoside hydrolase, family 5
	scaffold_3:1799971	-0.0447994	TSsd	0.381286	Synonymous	0	scaffold_3:1799298-1801088	724609	None
	scaffold_3:1801510	-0.0447994	TSsd	0.381286	Intergenic	3608	scaffold_3:1797593-1798873	645899	Protein kinase-like domain
	scaffold_3:1801567	-0.0447994	TSsd	0.381286	Synonymous	0	scaffold_3:1801258-1802852	645904	None
	scaffold_42:203393	0.0441279	mTwq	0.294785	Synonymous	0	scaffold_42:202488-204519	608404	Cytochrome P450, E-class, group I

## Sheet: TableS7_RDAuncond_ld3sd_91SNPs
	Supplementary Table S7. Top 91 candidate SNPs along the first three RDA axes, without accounting for neutral population structure using the LD-filtered set of 11,421 SNPs
	RDA axis	SNP position	RDA loading	Climate variable	Correlation	SnpEff SNP category	SnpEff predicted effect	SnpEff annotation locus	SnpEff distance from locus (bp)
	2	scaffold_10_854700	0.12	PScv	0.43	upstream_gene_variant	MODIFIER	STOP_CODON_scaffold_10_851859_851861	2839
	2	scaffold_6_234790	-0.123	PScv	0.42	upstream_gene_variant	MODIFIER	CDS_scaffold_6_228561_230947	3843
	2	scaffold_71_85900	-0.107	PScv	0.42	upstream_gene_variant	MODIFIER	STOP_CODON_scaffold_71_83588_83590	2310
	2	scaffold_41_309781	0.118	mTwq	0.41	downstream_gene_variant	MODIFIER	CDS_scaffold_41_303593_304907	4874
	2	scaffold_6_1418421	0.131	PScv	0.38	downstream_gene_variant	MODIFIER	START_CODON_scaffold_6_1413560_1413562	4859
	2	scaffold_24_200868	-0.12	mTwq	0.37	upstream_gene_variant	MODIFIER	STOP_CODON_scaffold_24_197582_197584	3284
	2	scaffold_44_122194	-0.103	PScv	0.36	synonymous_variant	LOW	CDS_scaffold_44_121556_123424	0
	2	scaffold_2_1026126	-0.101	PScv	0.31	upstream_gene_variant	MODIFIER	START_CODON_scaffold_2_1029176_1029178	3050
	2	scaffold_16_132289	-0.101	mTwq	0.3	synonymous_variant	LOW	CDS_scaffold_16_131336_132715	0
	2	scaffold_2_218789	-0.103	mTwq	0.3	upstream_gene_variant	MODIFIER	STOP_CODON_scaffold_2_213830_213832	4957
	2	scaffold_5_1684193	-0.101	mTwq	0.3	upstream_gene_variant	MODIFIER	CDS_scaffold_5_1678605_1679687	4506
	2	scaffold_10_672972	-0.102	PScv	0.29	synonymous_variant	LOW	CDS_scaffold_10_672926_673100	0
	2	scaffold_21_102468	-0.102	PScv	0.29	intergenic_region	MODIFIER	CDS_scaffold_21_89865_90404-START_CODON_scaffold_21_110672_110674	0
	2	scaffold_37_363077	-0.1	mTwq	0.27	upstream_gene_variant	MODIFIER	CDS_scaffold_37_358101_358247	4830
	2	scaffold_44_307914	-0.101	PScv	0.27	synonymous_variant	LOW	CDS_scaffold_44_307351_308453	0
	2	scaffold_6_127167	-0.101	PScv	0.27	missense_variant	MODERATE	CDS_scaffold_6_126424_127606	0
	2	scaffold_68_135359	-0.104	PScv	0.27	upstream_gene_variant	MODIFIER	CDS_scaffold_68_130352_130591	4768
	3	scaffold_2_211455	0.073	mTwq	0.55	upstream_gene_variant	MODIFIER	START_CODON_scaffold_2_212300_212302	845
	3	scaffold_21_335553	0.073	mTwq	0.55	upstream_gene_variant	MODIFIER	START_CODON_scaffold_21_336487_336489	934
	3	scaffold_40_343692	0.073	mTwq	0.55	synonymous_variant	LOW	CDS_scaffold_40_342943_344721	0
	3	scaffold_15_357578	0.079	mTwq	0.54	missense_variant	MODERATE	CDS_scaffold_15_357405_357970	0
	3	scaffold_44_201020	0.082	mTwq	0.54	upstream_gene_variant	MODIFIER	START_CODON_scaffold_44_204912_204914	3892
	3	scaffold_5_221370	0.082	mTwq	0.54	synonymous_variant	LOW	CDS_scaffold_5_220717_222345	0
	3	scaffold_13_391413	0.074	mTwq	0.51	upstream_gene_variant	MODIFIER	CDS_scaffold_13_385752_386447	4966
	3	scaffold_17_178704	0.074	mTwq	0.51	synonymous_variant	LOW	CDS_scaffold_17_178494_179513	0
	3	scaffold_28_120398	0.074	mTwq	0.51	synonymous_variant	LOW	CDS_scaffold_28_119753_121192	0
	3	scaffold_59_15066	0.074	mTwq	0.51	upstream_gene_variant	MODIFIER	START_CODON_scaffold_59_15635_15637	569
	3	scaffold_68_115312	0.077	mTwq	0.51	missense_variant	MODERATE	CDS_scaffold_68_115232_115678	0
	3	scaffold_79_109649	0.074	mTwq	0.51	missense_variant	MODERATE	CDS_scaffold_79_109368_109971	0
	3	scaffold_11_1023435	0.085	mTwq	0.5	upstream_gene_variant	MODIFIER	CDS_scaffold_11_1018412_1020023	3412
	3	scaffold_15_360852	-0.088	mTwq	0.5	upstream_gene_variant	MODIFIER	STOP_CODON_scaffold_15_358354_358356	2496
	3	scaffold_19_393993	0.097	mTwq	0.49	upstream_gene_variant	MODIFIER	STOP_CODON_scaffold_19_389706_389708	4285
	3	scaffold_32_22972	-0.094	mTwq	0.49	splice_region_variant&synonymous_variant	LOW	CDS_scaffold_32_22972_23031	0
	3	scaffold_44_206095	0.074	mTwq	0.49	upstream_gene_variant	MODIFIER	STOP_CODON_scaffold_44_201790_201792	4303
	3	scaffold_2_173644	0.073	TSsd	0.48	synonymous_variant	LOW	CDS_scaffold_2_173588_173972	0
	3	scaffold_24_352185	0.073	TSsd	0.48	upstream_gene_variant	MODIFIER	CDS_scaffold_24_353944_354392	1759
	3	scaffold_13_426280	0.076	TSsd	0.47	upstream_gene_variant	MODIFIER	STOP_CODON_scaffold_13_424653_424655	1625
	3	scaffold_17_627080	0.083	mTwq	0.47	upstream_gene_variant	MODIFIER	START_CODON_scaffold_17_627756_627758	676
	3	scaffold_3_473402	0.081	mTwq	0.47	upstream_gene_variant	MODIFIER	STOP_CODON_scaffold_3_468724_468726	4676
	3	scaffold_58_76097	0.076	TSsd	0.47	upstream_gene_variant	MODIFIER	STOP_CODON_scaffold_58_72637_72639	3458
	3	scaffold_6_171488	0.076	TSsd	0.47	missense_variant	MODERATE	CDS_scaffold_6_171215_172006	0
	3	scaffold_7_57475	0.081	mTwq	0.47	synonymous_variant	LOW	CDS_scaffold_7_57449_58312	0
	3	scaffold_3_707374	0.089	mTwq	0.46	synonymous_variant	LOW	CDS_scaffold_3_707119_707433	0
	3	scaffold_6_1510114	0.089	mTwq	0.46	upstream_gene_variant	MODIFIER	START_CODON_scaffold_6_1514383_1514385	4269
	3	scaffold_62_134535	0.092	mTwq	0.46	upstream_gene_variant	MODIFIER	CDS_scaffold_62_129094_129597	4938
	3	scaffold_12_333794	0.079	TSsd	0.45	upstream_gene_variant	MODIFIER	CDS_scaffold_12_328832_329080	4714
	3	scaffold_12_460479	0.082	TSsd	0.45	synonymous_variant	LOW	CDS_scaffold_12_460360_461100	0
	3	scaffold_21_49304	0.082	TSsd	0.45	upstream_gene_variant	MODIFIER	START_CODON_scaffold_21_51144_51146	1840
	3	scaffold_27_375204	0.079	PScv	0.45	upstream_gene_variant	MODIFIER	CDS_scaffold_27_375221_375767	17
	3	scaffold_8_83107	0.082	TSsd	0.45	upstream_gene_variant	MODIFIER	CDS_scaffold_8_77182_78164	4943
	3	scaffold_13_273316	-0.095	mTwq	0.44	upstream_gene_variant	MODIFIER	STOP_CODON_scaffold_13_272182_272184	1132
	3	scaffold_83_38129	0.088	mTwq	0.43	missense_variant	MODERATE	CDS_scaffold_83_37986_38474	0
	3	scaffold_10_721881	0.076	mTwq	0.42	intergenic_region	MODIFIER	CDS_scaffold_10_691175_692352-START_CODON_scaffold_10_728430_728432	0
	3	scaffold_16_424888	0.082	mTwq	0.42	upstream_gene_variant	MODIFIER	CDS_scaffold_16_418089_420031	4857
	3	scaffold_6_1511026	0.085	Pwq	0.42	upstream_gene_variant	MODIFIER	START_CODON_scaffold_6_1514383_1514385	3357
	3	scaffold_23_529048	0.077	Pwq	0.41	upstream_gene_variant	MODIFIER	CDS_scaffold_23_523035_524309	4739
	3	scaffold_43_121479	0.08	Pwq	0.41	downstream_gene_variant	MODIFIER	CDS_scaffold_43_118170_118541	2938
	3	scaffold_19_395821	0.084	Pwq	0.4	missense_variant	MODERATE	CDS_scaffold_19_395633_396036	0
	3	scaffold_13_425827	0.086	PScv	0.39	missense_variant	MODERATE	CDS_scaffold_13_424653_426254	0
	3	scaffold_44_185863	0.078	mTwq	0.39	synonymous_variant	LOW	CDS_scaffold_44_184999_186216	0
	3	scaffold_1_1676668	0.075	mTwq	0.38	upstream_gene_variant	MODIFIER	STOP_CODON_scaffold_1_1674628_1674630	2038
	3	scaffold_22_566275	0.084	PScv	0.38	upstream_gene_variant	MODIFIER	CDS_scaffold_22_561257_561331	4944
	3	scaffold_27_91501	0.081	PScv	0.38	upstream_gene_variant	MODIFIER	STOP_CODON_scaffold_27_86727_86729	4772
	3	scaffold_29_316632	0.079	Pwq	0.38	synonymous_variant	LOW	CDS_scaffold_29_316608_316732	0
	3	scaffold_36_251653	0.073	Pwq	0.38	upstream_gene_variant	MODIFIER	CDS_scaffold_36_246418_248498	3155
	3	scaffold_6_216284	0.076	Pwq	0.38	upstream_gene_variant	MODIFIER	CDS_scaffold_6_210883_211943	4341
	3	scaffold_9_644508	0.075	mTwq	0.38	upstream_gene_variant	MODIFIER	CDS_scaffold_9_639112_639647	4861
	3	scaffold_15_451673	-0.089	Pwq	0.37	missense_variant	MODERATE	CDS_scaffold_15_451651_451894	0
	3	scaffold_27_76942	0.09	PScv	0.37	upstream_gene_variant	MODIFIER	CDS_scaffold_27_76991_77398	49
	3	scaffold_46_164767	-0.091	Pwq	0.37	upstream_gene_variant	MODIFIER	STOP_CODON_scaffold_46_161158_161160	3607
	3	scaffold_71_154094	-0.087	mTwq	0.37	upstream_gene_variant	MODIFIER	STOP_CODON_scaffold_71_151995_151997	2097
	3	scaffold_42_135653	0.074	mTwq	0.36	synonymous_variant	LOW	CDS_scaffold_42_132413_136111	0
	3	scaffold_6_225341	-0.106	mTwq	0.36	missense_variant	MODERATE	CDS_scaffold_6_225173_225456	0
	3	scaffold_40_256107	-0.087	mTwq	0.35	synonymous_variant	LOW	CDS_scaffold_40_255702_256654	0
	3	scaffold_13_208687	-0.097	mTwq	0.34	synonymous_variant	LOW	CDS_scaffold_13_208376_209227	0
	3	scaffold_22_158097	-0.088	PScv	0.33	upstream_gene_variant	MODIFIER	STOP_CODON_scaffold_22_153686_153688	4409
	3	scaffold_16_1036241	0.077	mTwq	0.3	upstream_gene_variant	MODIFIER	CDS_scaffold_16_1030297_1032242	3999
	3	scaffold_16_323281	-0.088	mTwq	0.28	upstream_gene_variant	MODIFIER	CDS_scaffold_16_317454_318444	4837
	3	scaffold_45_331999	-0.101	mTwq	0.25	synonymous_variant	LOW	CDS_scaffold_45_331450_332788	0
	3	scaffold_21_508763	-0.094	PScv	0.24	upstream_gene_variant	MODIFIER	STOP_CODON_scaffold_21_504420_504422	4341
	3	scaffold_15_680030	0.08	mTwq	0.23	missense_variant	MODERATE	CDS_scaffold_15_679998_680048	0
	3	scaffold_3_445922	-0.089	PScv	0.22	upstream_gene_variant	MODIFIER	STOP_CODON_scaffold_3_443359_443361	2561
	3	scaffold_17_308508	-0.092	mTwq	0.21	synonymous_variant	LOW	CDS_scaffold_17_308336_308921	0
	3	scaffold_19_209889	0.093	mTwq	0.21	missense_variant	MODERATE	CDS_scaffold_19_209760_210050	0
	3	scaffold_4_117850	-0.087	mTwq	0.21	upstream_gene_variant	MODIFIER	STOP_CODON_scaffold_4_113540_113542	4308
	3	scaffold_21_39767	0.075	mTwq	0.2	missense_variant	MODERATE	CDS_scaffold_21_39612_39944	0
	3	scaffold_3_618207	0.079	mTwq	0.2	synonymous_variant	LOW	CDS_scaffold_3_617820_619391	0
	3	scaffold_46_77132	0.073	mTwq	0.2	upstream_gene_variant	MODIFIER	STOP_CODON_scaffold_46_73351_73353	3779
	3	scaffold_10_898402	-0.1	mTwq	0.19	upstream_gene_variant	MODIFIER	STOP_CODON_scaffold_10_896048_896050	2352
	3	scaffold_15_351654	-0.093	mTwq	0.19	upstream_gene_variant	MODIFIER	STOP_CODON_scaffold_15_348114_348116	3538
	3	scaffold_15_372338	-0.094	mTwq	0.19	missense_variant	MODERATE	CDS_scaffold_15_371961_372617	0
